# Supplementary material for: The Diamesinae (Diptera: Chironomidae) in High‐Altitude Andean Streams Using Morphological and Molecular Approaches
Source: Ecol Evol. 2025 Nov 27;15(12):e72333. doi: 10.1002/ece3.72333 (PMC12658383; doi:10.1002/ece3.72333)
Supplement: Supplementary file 1 — Data S1: ece372333‐sup‐0001‐DataS1.xlsx. [file ECE3-15-e72333-s001.xlsx]

## Sheet: appendix 4
Appendix 4. Morphological measurements of the cephalic capsule of Paraheptagyia in μm.
ID	Group #	1	2	3	4	5	6	7	8	9	10	11	12	13	14	15	16	17	18	19	20	21	22	23	24	25
1	6	279.11	303.3	602.17	145.74	66.03	202.93	144.43	48.21	114.5	13.51	22.57	13.22	7.18	7.06	N	22.03	N	42.68	66.09	21.2	N	21.8	8.51	6.38	N
4	6	224.85	279.46	590.71	206.23	98.73	177.84	140.39	48.03	90.27	12.85	16.72	11.57	9.32	9.21	N	N	11.5	42.01	71.53	18.64	N	19.68	8.52	4.14	N
13	6	171.65	222.67	550.95	181.45	105.11	196.16	148.3	41.6	N	6.3	18.11	12.05	8.32	8.24	N	20.06	12.29	34.49	75.63	23.36	N	18.57	9.26	5.16	N
15	6	184.39	267.62	552.99	215.05	127.67	193.21	153.14	40.56	102.19	12.3	19.87	17.82	9.05	8.92	2.08117	23.64	7.15	34.84	66.41	22.5	98.32	15.93	9.1	3.71	3.17
19	6	227.77	281.53	580.47	151.26	63.15	179.19	143.09	45.68	101.6	13.1	20.2	10.71	8.77	8.41	N	19.14	12.97	33.62	64.93	21.64	N	15.92	N	N	N
20	6	191.88	255.25	549.12	204.41	96.71	113.62	153.53	52.69	113.62	1.51	22.39	10.02	8.76	6.84	N	21.42	5.51	29.72	71.47	23.76	N	16.8	9.62	5.1	N
526	6	241.9	307.7	638.34	44.9	64.18	N	165.36	49.77	124.14	10.09	25.06	14.59	10.08	9.72	1.60258	24.42	4.93	40.84	72.1	21.31	117.09	20.95	13.1	4.87	6.07
527	6	193.37	235.65	500.28	56.8	44.27	170.8	118.07	39.5	97.42	9.86	17.24	12.65	8.91	6.22	1.65081	20.86	7.9	30.58	62.45	17.43	100.28	18.08	11.19	3.81	4.75
528	6	208.65	266.85	589.31	39.73	72.44	205.34	150.95	51.26	114.15	16.43	22.48	11.96	8.79	8.79	1.92103	17	6.93	33.26	64.22	22.22	97.65	16.13	8.41	3.56	5.33
2	5	201.7	269.99	617.8	N	115	173.74	146.01	30.57	94.92	N	N	N	N	N	N	N	N	N	N	N	N	N	N	N	N
6	5	N	N	N	160.51	61.98	N	N	N	N	8.51	10.3	7.29	6.17	3.84	1.53196	12.32	5.82	N	37.87	12.92	0	11.53	6.18	2.53	4.48
11	5	183.56	257.25	562.37	203.61	120.21	N	N	53.98	86.46	9.03	17.39	11.92	9.13	7.69	N	N	7.58	N	75.2	21.77	N	N	N	N	N
12	5	181.2	260.07	579.04	183.55	N	179.46	150.43	37.06	94.56	11.29	13.34	13.18	9.41	7.43	N	N	N	N	63.05	22.43	N	14.8	N	N	N
14	5	189.97	301.67	562.48	228.81	N	N	N	52.29	79.79	7.1	13.49	12.15	10.17	9.02	N	N	N	N	70.52	23.43	N	20.7	N	N	N
16	5	N	N	N	N	106.25	N	N	46.65	92.45	9.27	14.83	13.03	9.85	7.13	N	22.67	7.58	N	67.6	24.36	N	21.44	N	N	N
18	5	201.58	269.9	579.03	53.85	N	187.49	146.37	33.14	96.25	13.82	17.11	12.55	8.97	7.32	N	N	N	N	67.31	22.87	N	N	N	N	N
3	4	211.49	291.15	583.55	179.96	103.13	182.17	140.15	35.19	N	13.16	16.46	12.91	9.96	6.53	N	N	7.38	N	73.59	19.56	N	N	N	N	N
8	4	N	N	N	199.79	30.65	N	84.96	N	N	7.18	10.75	6.58	6.2	N	N	N	4.38	N	34.43	14.93	N	13.76	4.16	3.25	N
9	4	110.38	248.25	512.69	163.06	90.07	159.89	123.76	36.83	74.88	13.44	16.77	9.96	7.82	5.72	N	20.13	7.55	28.2	62.01	17.72	N	15.93	7.77	3.63	N
10	4	N	N	N	165.64	N	N	N	N	N	7.69	18.23	10.89	7.86	6.16	1.83709	N	5.48	31.89	61.12	19.52	94.39	14.02	10.95	3.68	4.62
267	4	141.5	211.3	475.93	141.5	85.07	159.3	110.59	36.14	75.36	10.9	16.16	9.86	7.83	6.95	N	17.12	6.32	31	54.84	20.72	N	14.61	8.56	4.94	N
268	4	160.29	215.12	447.04	122.56	75.46	160.29	112.49	43.7	84.35	8.79	17.25	10.62	7.97	5.96	1.92349	16.09	11.56	N	60.84	16.5	92.47	15.84	7.65	3.38	4.76
269	4	158.99	213.33	480.82	58.56	54.06	169.63	120.61	31.52	83.64	12.21	17.66	10.66	7.99	6.59	1.77465	16.61	4.59	30.52	53.63	20.31	83.85	15.18	7.02	3	5.02
270	4	140.69	192.95	492.78	32.89	59.85	155.28	111.59	39.14	85.62	10.5	19.28	11.1	8.75	6.14	1.69254	16.98	4.72	32.46	54.94	18.94	87.4	15.36	8.02	3.65	5.43
372	4	150.58	240.97	514.48	204.72	85.48	N	116.5	44.75	94.74	8.05	15	10.85	9.9	6.59	N	17.26	10.08	33.5	67.42	17.08	N	15.26	N	N	N
373	4	182.38	257.23	540.44	200.23	69.91	N	N	48.55	N	10.13	12.65	9.43	8.92	7.51	N	18.07	13.31	32.02	59.48	19.86	N	N	N	N	N
374	4	153.75	220.49	478.4	139.16	76.23	150.58	116.79	29.66	78.94	12.61	14.91	10.41	7.77	5.88	1.73137	16.57	9.97	26.6	61.81	14.78	97.51	15.88	10.13	4.33	5.36
376	4	161.08	235.97	574.03	136.48	78.45	161.64	110.11	32.63	89.26	10.13	12.51	10.1	8.26	6.17	1.94866	19.86	6.02	35.5	64.91	15.91	98.22	14.42	8.41	4.17	6.31
378	4	N	N	N	190.58	N	N	N	N	N	8.69	9.52	7.04	6.25	4.17	1.34181	N	5.66	N	30.07	11.89	52.48	11.33	5.56	2.27	3.25
380	4	186.79	230.05	543.43	N	44.09	176.59	127.18	39.72	93.06	11.09	17.01	10.33	9.47	7.07	2.05672	17.45	7.73	28.8	62.01	22.43	92.16	16.91	6.39	3.08	3.77
381	4	N	N	N	N	N	N	N	N	N	14.04	16.95	11.23	9.81	8.71	2.01054	18.41	5.64	33.19	64.84	22.04	97.09	16.15	7.85	4.23	4.02
382	4	156.47	221.08	495.34	26.43	55.34	181.24	130.63	40.43	89.64	13.98	19.41	13.35	9.56	7.95	1.79096	17.41	11.05	28.09	63.4	19.14	98.8	18.47	8.06	2.72	6.15
383	4	146.65	218.1	497.02	55.25	52.4	N	123.02	35.54	82.88	12.81	17.8	11.49	8.37	6.93	2.28071	16.43	8.78	25.86	56.63	16.76	81.46	14.95	5.84	2.25	1.79
384	4	N	N	515.8	10.67	37.58	N	N	N	N	12.2	18.81	12.53	10.65	7.98	1.80347	19.48	8.17	35.38	68.64	17.3	106.7	18.61	11.14	3.94	4.37
433	4	154.31	N	544.1	19.47	41.73	174.57	137.96	50.15	90.05	13.17	21.09	16.03	9.07	N	1.80288	18.98	4.09	23.45	58.9	21.28	91.57	14.86	7.7	4.04	6.07
489	4	160.25	214.97	504.22	146.55	71.35	178.51	115.5	27.1	78.56	11.97	14.11	N	N	N	N	N	N	N	61.32	16.8	N	20.98	7.6	4.07	N
522	4	210.17	277.92	546.32	183.26	97.48	183.73	150.35	42.96	104.49	13.71	17.55	11.72	9.07	6.62	N	19.47	8.99	33.54	62.79	21.2	N	14.38	6.95	4.39	N
523	4	N	N	N	162.18	N	N	N	N	N	11.14	18.15	11.59	10.01	7.2	N	20.13	5.65	26.43	62.11	21.43	N	16.82	10.55	4.97	N
524	4	201.22	259.8	532.84	176.92	93.47	N	127.09	51.58	100.54	11.99	17.27	12.2	8.95	7.34	N	20.67	7.52	25.81	60.91	23.38	N	17.02	N	N	N
114	7	132.4	183.74	416.53	131.04	54.33	131.89	102.29	29.15	67.78	N	N	N	N	N	1.40666	18.28	5.65	28.95	38.43	16.85	65.75	11.85	6.67	3.37	5.43
271	7	N	N	N	295.8	N	N	N	N	N	14.97	10.57	6.37	4.55	3.85	1.65236	15.64	6.68	30.59	46.2	14.62	74.16	14.56	6.75	3.57	3.08
272	7	165.69	284.55	461.99	233.02	133.64	141.24	110.53	27.02	84.94	16.32	11.24	5.78	5.82	4.39	1.38535	20.27	4.68	30.53	45.19	18.35	77.81	18.24	6.58	3.78	4.02
285	7	231.25	300.79	679.11	57.75	68.02	236.55	171.47	50.78	120.85	28.48	15.38	9.01	8.32	5.79	2.64054	21.13	8.3	35.07	74.78	29.42	103.1	14.52	7.35	3.29	3.16
286	7	N	N	N	134.52	69.02	208.15	N	49.95	101.2	22.54	15.53	10.04	6.37	6.72	2.61135	21.09	9.95	32.3	71.76	22.02	99.24	16.49	5.54	2.86	2.59
4116	7	214.84	315.11	600.56	187.32	84.05	215.48	141.36	48.42	101.12	18.48	17.66	8.24	7.18	5	1.90711	24.55	8.94	39.89	68.16	23.68	103.9	18.62	8.47	3.49	5.16
1168	2	147.22	217.42	506.11	134.74	68.14	184.17	123.98	36.52	89.08	14.09	14.33	11.18	9.22	8.87	1.73324	N	7.97	N	60.75	18.61	N	18.37	12.67	4.01	N
1210	2	168.51	230.66	517.78	146.85	96.17	193.89	121.4	43.8	81.72	16	15.7	11.63	9.24	6.99	2.37058	N	5.68	N	69.79	21.62	N	16.43	8.99	4.02	N
1215	2	181	230	498	N	N	191	146	37.01	92.7	15.18	12.74	9.52	8.19	6.699	2.57753	N	N	N	65.83	19.9	93.17	15.16	7.38	3	1.8
1216	2	181.86	217.13	500.27	42.8	47.6	190	140.31	44.63	97.48	13.37	16.2	11.43	10.4	8.93	2.58159	N	N	N	64.23	21.56	93.13	14.63	7.12	3.13	4.02
1291	2	180.49	264.43	568.95	175.95	74.04	N	142.45	44.09	93.82	10.74	17.35	12.43	9.87	7.32	2.14511	16.24	26,49-7	32.86	57.21	18.12	88.87	13.65	9.8	3.22	4.99
1292	2	182.5	257.33	594.81	142.87	64.34	N	139	47.33	93.63	13.82	19.01	12.37	9.6	8.84	2.08593	N	9.34	30.22	68.21	20.42	100.91	16.24	9.86	2.67	3.93
1293	2	180.54	261.05	539.58	139.36	64.34	179.67	130.46	43.1	92.95	11.3	20.22	12.79	9.07	8.79	2.0528	16.99	5.65	32.39	63.37	19.33	94.24	14.24	8.48	3.25	4.9
1294	2	182.21	276	592.54	139.73	73.06	N	138.02	40.71	95.06	15.41	18.73	13.86	10.33	8.5	2.00552	19.54	8.02	33.53	68.97	18.24	103.36	17.56	9.19	3.44	4.2
1296	2	212.75	268.62	564.19	111.75	67.31	199.02	149.113	47.61	101.67	17.02	18.72	13.65	10.3	10.18	2.41568	N	N	N	69.33	21.53	98.03	13.98	8.52	3.5	2.7
1297	2	175.21	235.78	544.51	47.46	51.56	214.68	154.3	40.5	101.94	16.27	21.13	12.72	11.6	8.37	2.15941	18.8	11.47	41.09	65.43	23.02	95.73	14.2	8.27	3.38	4.45
1298	2	179.82	241.87	533.46	28.35	50.84	204.94	138.93	46.52	102.72	14.26	18.66	12.85	10.26	10.06	1.85268	19.98	5.76	33.6	62.25	23.16	95.85	16.85	7.94	3.5	5.31
1299	2	191.74	236.68	549.03	59.26	53.55	199.34	139.33	51.25	96.81	11.99	21.6	13.64	9.11	7.38	2.00427	22.28	8.01	33.58	65.7	20.94	98.48	15.96	9.41	3.02	4.39
1300	2	197.65	258	568.63	55.51	53.12	207.15	147.28	43.87	98.44	14.22	20.01	14.4	9.98	6.83	2.21666	N	11.15	31.82	65.48	20.52	95.02	14.23	7.91	3.01	4.39
1172	1	196.53	263.24	594.53	142.55	99.22	94.91	N	N	N	13.5	19.49	N	N	N	N	N	N	N	69.96	18.14	N	17.19	8.27	4.01	N
2801	1	144.43	219.23	513.1	62.03	71.21	187.02	129.62	43.23	86.77	15.23	18.67	9.83	9	7.32	1.58764	19.72	6.53	31.7	50.09	17.94	81.64	16.17	7.41	3.59	4.38
2885	1	151.65	230.73	505.41	145.96	70.26	169.76	123.38	40.86	84.33	9.9	19.51	10.33	6.37	6.19	1.82541	17.31	7.82	31.11	52.59	18.25	81.4	14.78	6.58	3.16	4.29
3106	1	135.45	224.25	474.1	71.61	40.51	173.17	123.44	33.96	82.24	13.2	14.94	11.04	7.8	6.57	1.98041	18.28	6.21	28.18	56.6	18.98	85.18	14.85	6.91	3.28	3.54
3122	1	168.36	243	552.55	172.51	68.35	192.65	136.63	40.16	93.7	15.48	16.61	11.25	9.38	6.3	1.86586	N	N	24.73	61.48	22.11	94.43	15.34	6.45	4.88	6.28
3123	1	177.69	263.08	515.44	161.52	73.22	N	128.94	42.68	89.82	12.63	17.11	10.93	10.13	8.14	N	22.36	8.62	31.26	61.24	17.45	N	17.16	7.94	4.3	N
3124	1	156.2	228.75	494.12	137.77	72.87	186.7	125.61	42.26	85.67	14.86	17.7	9.7	9.14	7.03	N	19.2	6.57	29.98	57.33	21.17	N	16.8	6.67	4.12	N
3125	1	148.12	267.08	478.35	138.07	76.56	187.54	124.4	40.33	83.25	13.52	17.22	11.27	7.96	6.2	N	N	9.59	N	57.75	21.1	N	16.68	7.47	2.72	N
3126	1	156.44	238.48	530.24	73.87	43.94	N	139.91	37.77	90.39	11.94	17.43	12.14	10.62	8.73	2.03106	17.55	5.72	24.33	63.43	18.59	94.66	16.24	7.97	3.09	3.93
3162	1	158.29	238.1	528.58	76.47	60.61	188.03	131.26	47.26	89.35	15.19	17.84	12.19	8.22	6.77	1.76179	19.52	10.59	28.41	59.02	21.73	92.52	17.76	8.67	2.81	4.26
3163	1	152.37	221.91	488.16	125.4	60.87	N	130.58	40.27	91.21	12.76	14.12	11.43	8.29	7.46	N	N	5.71	26.95	56.52	18.96	N	14.61	5.42	4.1	N
3164	1	151.53	258.86	538.47	141.13	63.53	197.71	133.4	35.09	86.12	13.55	19.13	12.2	8.78	7.72	N	20.34	7.1	28.41	59.52	21.02	N	16.03	8.24	3.3	N
3165	1	166.06	242.49	537.27	122.08	57.28	190.17	136	44.46	89.66	15.96	18.33	11.67	8.52	7.34	N	18.05	9.27	32.23	59.69	19.04	N	14.66	8.99	3.71	N
3371	1	142.68	225.06	465.35	96.36	48.79	176.75	127.91	34.77	88.27	10.49	12.71	12.04	8.46	8.23	1.75718	17.78	11.01	28.66	56.88	20.03	89.25	16.12	7.88	3.55	4.82
3375	1	151.48	210.63	477.56	146.75	64.26	N	136.11	26.31	85.61	12.33	14.08	10.56	7.46	8.11	1.77249	N	7.95	24.94	53.6	18.36	83.84	14.31	6.63	4.24	5.06
3691	1	156.3	219.85	518.77	101.51	54.23	N	129.26	42.41	88.19	14.32	18.93	1.23	10.17	9.68	1.72219	19.24	5.87	32.73	54.49	20.47	86.13	17.06	7.41	3.18	3.99
3715	1	176.62	275.2	544.62	173.23	93.96	197.24	134.73	41.58	91.89	15.25	13.77	12.41	9.53	6.51	1.99578	18.77	9.4	33.4	61.55	17.77	92.39	16.51	6.16	3.85	4.32
3716	1	143.66	223.54	559.6	140.28	65.33	213.81	143.18	43.15	88.02	18.05	15.63	11.47	9.23	8.25	1.6777	N	6.63	29.98	56.27	20.71	89.81	18.52	6.25	3.7	5.07
3757	1	131.43	199.74	467.12	114.01	58.96	184.1	122.62	37.84	85.01	17.25	19.23	11.83	9.22	9.06	1.90601	18.05	6.5	N	53.94	17.13	82.24	14.74	5.8	2.88	4.88
3798	1	170.83	230.85	513.7	153.9	91.24	194.25	130.08	34.2	78.73	15.67	17.08	10.67	8.26	7.79	N	17	4.55	29.88	54.52	18.1	N	16.28	8.42	4.09	N
3832	1	190.01	283.29	555.09	164.3	90.98	183.88	121.38	32.01	95.84	16.49	18.73	12.17	9.08	8.15	1.88325	21.89	8.9	38.5	61.94	20.52	94.83	15.75	7.1	4.03	6.01
3833	1	151.57	222.05	475.09	77.15	42.25	202.5	133.37	39.19	88.02	13.03	18.57	11.27	9.18	8.01	1.95876	21	8.17	28.59	52.24	19.01	78.91	13.55	5.79	3	4.33
3834	1	183.11	239.46	492.14	88.22	56.99	179.64	128.37	38.39	89.45	9.06	14.22	12.03	8.44	7.32	1.73814	20.24	7.53	35.28	53.5	20.14	84.28	15.94	7.82	3.27	3.75
3835	1	167.64	231.36	470.02	141.03	79.35	180.91	131.37	32.11	86.86	12.63	16.7	11.91	8.41	7.5	N	22.89	8.56	33.56	55.17	17.33	N	14.94	6.97	3.73	N
3836	1	135.3	232.89	489.73	168.89	89.56	182.05	123.33	36.09	90.34	11.37	14.73	10.28	9.16	6.31	1.897	21.48	8.73	30.84	58.75	18.82	89.72	16.37	6.49	3.56	4.55
3985	1	196.24	228.47	576.36	N	46.45	205.1	141.42	49.42	95.17	13.68	18.14	13.19	9.91	8.01	2.04921	15.89	8.58	30.43	65.8	23.42	97.91	17.2	6.67	3.26	4.98
3986	1	197.28	223.19	522.11	36.9	58.33	195.28	131.28	31.86	93.04	15.4	17.09	11.19	8.18	7.8	1.98804	18.43	10.41	25.55	61.51	18.31	92.45	14.65	8.32	3.45	4.52
4122	1	N	N	N	164.47	54.28	N	N	N	N	7.01	9.39	6.42	4.45	3.99	1.20166	13.13	5.53	25.29	33.25	13.99	60.92	13.24	6.59	3.25	4.59
2333	3	158.45	208.27	506.3	52.47	50.37	164.82	116.8	40.51	164.82	17.29	15.42	8.5	7.55	6.61	1.68971	17.99	9.25	33.28	56.96	19.31	90.67	16.75	9.77	3.21	3.98
2448	3	152.35	225.19	574.92	72	67.39	206.03	143.97	54.94	99.33	19.73	14.01	11.99	7.98	6.2	1.6235	N	8.55	N	58.17	20.19	94	17.64	9.29	3.39	5.51
2449	3	140.5	193.3	474.41	124.85	67.01	173.35	110.75	44.96	82.63	18.8	13.57	8.11	6.52	5.94	N	14.12	8.42	26.61	52.38	16.32	N	N	N	N	N
2450	3	151.2	213.87	501.66	126.35	59.98	N	123.91	46.78	89.24	17.86	12.18	9.16	7.4	6.78	1.84066	17.88	7.17	27.92	54.87	16.77	84.68	13.22	9.42	3.22	3.95
The numbers in the heading correspond to measures shown on figure 3, and "N" means with was not possible to take the measure. The group number refers to the classification made by bPTP.

## Sheet: appendix 1
Appendix 1, Physicochemical characteristics of the water from the sampling sites, along with the biotic indices
	Country	River	T°	O2		pH	Conductivity	Fe	Ca	Mg	K	S	Mn	Na	Flow	IHF	QBR-And
Code			C°	(mg/l)	(%)		µS/cm	(mg/l)	(mg/l)	(mg/l)	(mg/l)	(mg/l)	(mg/l)	(mg/l)	(l/s)
CH02	Colombia	Romerales	13.6	N	N	N	61.5	0.32	6.24	2.51	2.69	2.52	17	9.61	475.6	59	95
CH03		Bergel	7.9	N	N	7.52	22.2	0.61	4.93	1.85	2.32	0.55	11	5.59	27.3	67	95
CA1		Campolegrito	10	N	N	6.53	16.4	0.42	2.08	0.64	1.26	N	N	3.12	154.8	84	85
GL01		Nevado 1	8	N	N	7.05	210	1.19	49.9	16.46	5.3	60.12	320	19.25	40.2	72	100
GL02		Nevado 2	8.5	N	N	5.18	224	0.09	50.83	13.91	5.02	62.28	281	16.88	106.6	72	95
GY01	Ecuador	Antisana 1	9.4	7.12	62.2	8.06	102.9	0.47	5.45	3.66	2.7	1.97	0.01	7.1	512.6	79	100
GY05		Warmihuayco	10.2	7.24	64.9	7.64	68.3	1.1	7.33	3.62	2.71	0.92	0.05	5.99	142.3	65	90
NA02		Papa03	10.6	7.91	71.1	7.48	46.1	0.65	9.59	2.57	1.44	2.31	0.04	3.59	270.5	69	100
NA03		Negra	12.8	7.28	68.7	6.98	35.4	0.33	3.35	1.46	1.23	1.09	0.01	4.73	177.6	87	100
NA04		Cachiyako	8.1	7.58	64.3	7.81	241.9	0.8	8.96	3.05	4.16	3.03	0.06	33.39	214.4	71	100
NA05		Atujlarca	9.8	7.24	63.8	7.52	47.5	1.13	5	2.19	2.12	0.83	0.05	4.93	165.5	62	80
CO01	Peru	Huancarama	7.9	9.14	76.5	7.55	35.2	0.12	1.68	0.41	1.08	N	N	3.89	16.2	76	70
CO02		Sumana	6.6	9.2	75	N	82.4	0.27	5.7	1.31	3.33	3.8	0.01	19.68	1184.2	59	85
CO03		Manantial S/N	11.8	7.4	68	N	29.1	0.19	2.77	0.6	4.05	0.94	N	5.18	40.8	69	95
CO04		S/N	9.8	8.87	68.9	N	15	0.17	1.59	0.32	1.78	N	0.01	3.87	N	66	85
CO05		Chinche	7.4	7.31	60.7	N	13.7	0.38	1.15	0.3	1.7	0.72	0.02	5.63	632.1	66	100
CO06		Sayrusa	4.6	8.6	62.5	N	19.2	0.39	1.72	0.59	2.13	N	0.02	6.2	1068.9	54	100
MO02*		Pucavado	7.9	7.8	65.6	3.9	155.8	1.59	12.88	5.46	1.07	20.29	0.54	3.15	250.4	51	100
SA12		Llullan	10.3	7.47	66.5	7.78	78.3	0.41	11.29	1.1	2.01	4.3	0.1	15.45	92.9	69	90
SA05		Ishinca sobre Collon	10	8.2	71	7.34	26	0.43	5.62	0.79	1.01	0.89	0.02	3.56	799.7	72	70

## Sheet: Appendix 2
AppendiX 2. Specimen details including molecular voucher code, genus, life stage (HC: head capsule, L: larvae, P: pupa, Pe: pupal eXuviae), geographical location code of sample sites, country, and information about whether morphology, amplification, and sequencing were successfully performed, indicated by the presence of an 'X'. Finally, the GenBank accession number is provided.
X meaning we were able to measure morphological characters, amplified and sequence the specimens. Life stage is given by (HC) larval head capsule, (L) without mountig, (P) pupa and (Pe) pupal eXuviae
# ind	Genus	Life stage	code	Country	Morphology	Amplified	Sequence	Accesion Number
N00001	Paraheptagyia	HC	CO05	Peru	X	X	X	OR359590
N00002	Paraheptagyia	HC	CO05	Peru	X	X	X	OR359582
N00003	Paraheptagyia	HC	CO05	Peru	X	X	X	OR359561
N00004	Paraheptagyia	HC	CO05	Peru	X	X	X	OR359593
N00005	Paraheptagyia	HC	CO05	Peru		X	X	OR359596
N00006	Paraheptagyia	HC	CO05	Peru	X	X	X	OR359584
N00007	Paraheptagyia	HC	CO05	Peru		X	X	OR359589
N00008	Paraheptagyia	HC	CO05	Peru	X	X	X	OR359571
N00009	Paraheptagyia	HC	CO05	Peru	X	X	X	OR359562
N00010	Paraheptagyia	HC	CO05	Peru	X	X	X	OR359577
N00011	Paraheptagyia	HC	CO05	Peru	X	X	X	OR359585
N00012	Paraheptagyia	HC	CO05	Peru	X	X	X	OR359588
N00013	Paraheptagyia	HC	CO05	Peru	X	X	X	OR359597
N00014	Paraheptagyia	HC	CO05	Peru	X	X	X	OR359583
N00015	Paraheptagyia	HC	CO05	Peru	X	X	X	OR359591
N00016	Paraheptagyia	HC	CO05	Peru	X	X	X	OR359586
N00017	Paraheptagyia	HC	CO05	Peru		X		n.a
N00018	Paraheptagyia	HC	CO05	Peru	X	X	X	OR359587
N00019	Paraheptagyia	HC	CO05	Peru	X	X	X	OR359594
N00020	Paraheptagyia	HC	CO05	Peru	X	X	X	OR359595
N00114	Paraheptagyia	HC	CO04	Peru	X	X	X	OR359602
N00122	Limaya	HC	CO04	Peru		X	X	OR552549
N00124	Limaya	HC	CO04	Peru	X	X	X	OR552543
N00125	Limaya	HC	CO04	Peru		X		n.a
N00126	Limaya	HC	CO04	Peru		X	X	OR552546
N00128	Limaya	HC	CO04	Peru	X	X		n.a
N00141	Limaya	HC	CO01	Peru	X	X	X	OR552540
N00142	Limaya	HC	CO01	Peru		X	X	OR552551
N00209	Paraheptagyia	HC	CO01	Peru		X	X	OR359599
N00267	Paraheptagyia	HC	CO03	Peru	X	X	X	OR359581
N00268	Paraheptagyia	HC	CO03	Peru	X	X	X	OR359557
N00269	Paraheptagyia	HC	CO03	Peru	X	X	X	OR359558
N00270	Paraheptagyia	HC	CO03	Peru	X	X	X	OR359570
N00271	Paraheptagyia	HC	CO03	Peru		X	X	OR359603
N00272	Paraheptagyia	HC	CO03	Peru	X	X	X	OR359600
N00273	Paraheptagyia	HC	CO03	Peru		X		n.a
N00274	Paraheptagyia	HC	CO03	Peru		X	X	OR359560
N00285	Paraheptagyia	HC	CO03	Peru	X	X	X	OR359606
N00286	Paraheptagyia	HC	CO03	Peru	X	X	X	OR359601
N00350	Limaya	HC	CO02	Peru		X	X	OR552548
N00372	Paraheptagyia	HC	CO02	Peru	X	X	X	OR359566
N00373	Paraheptagyia	HC	CO02	Peru	X	X	X	OR359559
N00374	Paraheptagyia	HC	CO02	Peru	X	X		n.a
N00375	Paraheptagyia	HC	CO02	Peru		X		n.a
N00376	Paraheptagyia	HC	CO02	Peru	X	X	X	OR359555
N00377	Paraheptagyia	HC	CO02	Peru		X	X	OR359568
N00378	Paraheptagyia	HC	CO02	Peru	X	X	X	OR359574
N00379	Paraheptagyia	HC	CO02	Peru		X	X	OR359556
N00380	Paraheptagyia	HC	CO02	Peru	X	X	X	OR359565
N00381	Paraheptagyia	HC	CO02	Peru	X	X	X	OR359573
N00382	Paraheptagyia	HC	CO02	Peru	X	X	X	OR359576
N00383	Paraheptagyia	HC	CO02	Peru	X	X	X	OR359579
N00384	Paraheptagyia	HC	CO02	Peru	X	X	X	OR359563
N00430	Paraheptagyia	HC	CO02	Peru		X	X	OR359575
N00431	Paraheptagyia	HC	CO02	Peru		X		n.a
N00432	Paraheptagyia	HC	CO02	Peru		X	X	OR359569
N00433	Paraheptagyia	HC	CO02	Peru	X	X	X	OR359580
N00487	Paraheptagyia	HC	CO05	Peru				n.a
N00488	Paraheptagyia	HC	CO06	Peru				n.a
N00489	Paraheptagyia	HC	CO06	Peru	X	X	X	OR359564
N00522	Paraheptagyia	HC	CO06	Peru	X	X	X	OR359578
N00523	Paraheptagyia	HC	CO06	Peru	X	X	X	OR359572
N00524	Paraheptagyia	HC	CO06	Peru	X	X	X	OR359567
N00525	Paraheptagyia	HC	CO06	Peru		X		n.a
N00526	Paraheptagyia	HC	CO06	Peru	X	X	X	OR359598
N00527	Paraheptagyia	HC	CO06	Peru	X			n.a
N00528	Paraheptagyia	HC	CO06	Peru	X	X	X	OR359592
N00570	Limaya	HC	CO03	Peru		X	X	OR552547
N00571	Limaya	HC	CO03	Peru		X	X	OR552545
N00572	Limaya	HC	CO03	Peru	X	X	X	OR552550
N00576	Paraheptagyia	HC	CO03	Peru		X		n.a
N01168	Paraheptagyia	HC	GL01	Col	X			n.a
N01169	Paraheptagyia	HC	GL01	Col		X	X	OR359533
N01170	Paraheptagyia	HC	GL01	Col		X	X	OR359534
N01171	Paraheptagyia	HC	GL01	Col		X	X	OR359541
N01172	Paraheptagyia	HC	GL01	Col	X	X	X	OR359504
N01210	Paraheptagyia	HC	GL01	Col	X			n.a
N01211	Paraheptagyia	HC	GL01	Col		X	X	OR359544
N01212	Paraheptagyia	HC	GL01	Col				n.a
N01213	Paraheptagyia	HC	GL01	Col		X	X	OR359546
N01214	Paraheptagyia	HC	GL01	Col		X	X	OR359545
N01215	Paraheptagyia	HC	GL01	Col	X	X		n.a
N01216	Paraheptagyia	HC	GL01	Col	X			n.a
N01217	Paraheptagyia	HC	GL01	Col		X		n.a
N01291	Paraheptagyia	HC	GL02	Col	X	X		n.a
N01292	Paraheptagyia	HC	GL02	Col	X	X	X	OR359539
N01293	Paraheptagyia	HC	GL02	Col	X	X	X	OR359540
N01294	Paraheptagyia	HC	GL02	Col	X	X	X	OR359535
N01295	Paraheptagyia	HC	GL02	Col		X		n.a
N01296	Paraheptagyia	HC	GL02	Col	X	X		n.a
N01297	Paraheptagyia	HC	GL02	Col	X	X	X	OR359536
N01298	Paraheptagyia	HC	GL02	Col	X	X	X	OR359537
N01299	Paraheptagyia	HC	GL02	Col	X	X	X	OR359538
N01300	Paraheptagyia	HC	GL02	Col	X	X	X	OR359542
N01422	Paraheptagyia	HC	CA01	Col		X	X	OR359494
N02332	Paraheptagyia	HC	SA05	Peru		X	X	OR359605
N02333	Paraheptagyia	HC	SA05	Peru	X	X	X	OR359548
N02425	Paraheptagyia	HC	SA12	Peru		X	X	OR359551
N02446	Paraheptagyia	HC	SA12	Peru		X	X	OR359553
N02447	Paraheptagyia	HC	SA12	Peru		X	X	OR359549
N02448	Paraheptagyia	HC	SA12	Peru	X	X	X	OR359554
N02449	Paraheptagyia	HC	SA12	Peru	X	X	X	OR359550
N02450	Paraheptagyia	HC	SA12	Peru	X	X	X	OR359552
N02801	Paraheptagyia	HC	CH02	Col	X	X	X	OR359503
N02855	Paraheptagyia	HC	CH03	Col		X	X	OR359543
N02885	Paraheptagyia	HC	CH03	Col	X	X	X	OR359495
N02886	Paraheptagyia	HC	CH03	Col		X	X	OR359496
N02887	Paraheptagyia	HC	CH03	Col				n.a
N02888	Paraheptagyia	HC	CH03	Col		X		n.a
N02889	Paraheptagyia	HC	CH03	Col		X		n.a
N03105	Paraheptagyia	HC	GY01	Ecu		X		n.a
N03106	Paraheptagyia	HC	GY01	Ecu	X	X	X	OR359512
N03122	Paraheptagyia	HC	GY01	Ecu	X	X	X	OR359511
N03123	Paraheptagyia	HC	GY01	Ecu	X	X	X	OR359514
N03124	Paraheptagyia	HC	GY01	Ecu	X	X	X	OR359510
N03125	Paraheptagyia	HC	GY01	Ecu	X	X	X	OR359526
N03126	Paraheptagyia	HC	GY01	Ecu	X	X	X	OR359528
N03127	Limaya	HC	GY01	Ecu	X	X	X	OR552552
N03128	Limaya	HC	GY01	Ecu	X	X	X	OR552553
N03129	Limaya	HC	GY01	Ecu		X		n.a
N03130	Limaya	HC	GY01	Ecu				n.a
N03131	Limaya	HC	GY01	Ecu		X	X	OR552554
N03132	Limaya	HC	GY01	Ecu	X	X	X	OR552555
N03133	Limaya	HC	GY01	Ecu				n.a
N03134	Limaya	HC	GY01	Ecu	X	X	X	OR552556
N03155	Paraheptagyia	HC	GY01	Ecu				n.a
N03161	Paraheptagyia	HC	GY01	Ecu		X	X	OR359509
N03162	Paraheptagyia	HC	GY01	Ecu	X	X	X	OR359518
N03163	Paraheptagyia	HC	GY01	Ecu	X	X	X	OR359505
N03164	Paraheptagyia	HC	GY01	Ecu	X	X	X	OR359532
N03165	Paraheptagyia	HC	GY01	Ecu	X	X	X	OR359522
N03166	Limaya	HC	GY01	Ecu	X			n.a
N03167	Limaya	HC	GY01	Ecu	X			n.a
N03168	Limaya	HC	GY01	Ecu	X			n.a
N03169	Limaya	HC	GY01	Ecu	X			n.a
N03170	Limaya	HC	GY01	Ecu	X			n.a
N03332	Paraheptagyia	HC	GY04	Ecu		X		n.a
N03371	Paraheptagyia	HC	GY05	Ecu	X	X	X	OR359500
N03372	Paraheptagyia	HC	GY05	Ecu		X		n.a
N03373	Paraheptagyia	HC	GY05	Ecu				n.a
N03374	Paraheptagyia	HC	GY05	Ecu		X	X	OR359530
N03375	Paraheptagyia	HC	GY05	Ecu	X	X	X	OR359529
N03376	Paraheptagyia	HC	GY05	Ecu		X		n.a
N03414	Paraheptagyia	HC	GY05	Ecu		X	X	OR359523
N03661	Paraheptagyia	HC	NA02	Ecu		X		n.a
N03691	Paraheptagyia	HC	NA02	Ecu	X	X	X	OR359497
N03715	Paraheptagyia	HC	NA02	Ecu	X	X	X	OR359501
N03716	Paraheptagyia	HC	NA02	Ecu	X	X	X	OR359524
N03717	Paraheptagyia	HC	NA02	Ecu		X	X	OR359517
N03756	Paraheptagyia	HC	NA03	Ecu		X		n.a
N03757	Paraheptagyia	HC	NA03	Ecu	X	X	X	OR359515
N03758	Paraheptagyia	HC	NA03	Ecu		X		n.a
N03798	Paraheptagyia	HC	NA03	Ecu	X	X	X	OR359499
N03832	Paraheptagyia	HC	NA04	Ecu	X	X	X	OR359531
N03833	Paraheptagyia	HC	NA04	Ecu	X	X	X	OR359498
N03834	Paraheptagyia	HC	NA04	Ecu	X	X	X	OR359519
N03835	Paraheptagyia	HC	NA04	Ecu	X	X	X	OR359520
N03836	Paraheptagyia	HC	NA04	Ecu	X	X	X	OR359521
N03928	Paraheptagyia	HC	NA04	Ecu		X		n.a
N03985	Paraheptagyia	HC	NA05	Ecu	X	X	X	OR359506
N03986	Paraheptagyia	HC	NA05	Ecu	X	X	X	OR359507
N03987	Paraheptagyia	HC	NA05	Ecu		X	X	OR359547
N04032	Limaya	HC	CO03	Peru	X	X	X	OR552541
N04033	Limaya	HC	CO03	Peru	X	X	X	OR552544
N04034	Limaya	HC	CO03	Peru		X		n.a
N04035	Limaya	HC	CO03	Peru		X	X	OR552542
N04113	Paraheptagyia	L	NA05	Ecu				n.a
N04114	Paraheptagyia	L	NA06	Ecu				n.a
N04115	Paraheptagyia	L	NA05	Ecu				n.a
N04116	Paraheptagyia	HC	SA05	Peru		X	X	OR359604
N04117	Paraheptagyia	HC	MO02	Peru		X		n.a
N04118	Paraheptagyia	Le	MO02	Peru				n.a
N04119	Paraheptagyia	HC	NA03	Ecu		X	X	OR359525
N04120	Paraheptagyia	HC	NA03	Ecu		X	X	OR359502
N04121	Paraheptagyia	HC	NA03	Ecu		X	X	OR359527
N04122	Paraheptagyia	HC	NA05	Ecu	X	X	X	OR359513
N04123	Paraheptagyia	HC	NA05	Ecu		X	X	OR359516
N04126	Paraheptagyia	P	GY01	Ecu		X	X	OR359508
N04304	Limaya	Pe	SA05	Peru				n.a
N04305	Paraheptagyia	Pe	GY05	Ecu		X		n.a
N04306	Paraheptagyia	Pe	GY05	Ecu		X		n.a
N04307	Paraheptagyia	Pe	GY05	Ecu		X		n.a
N04308	Paraheptagyia	Pe	NA03	Ecu		X		n.a
N04309	Paraheptagyia	Pe	NA03	Ecu		X		n.a
N04310	Paraheptagyia	Pe	NA03	Ecu		X		n.a
N04313	Paraheptagyia	Pe	NA02	Ecu		X		n.a
N04314	Paraheptagyia	Pe	NA02	Ecu		X		n.a
N04315	Paraheptagyia	P	NA02	Ecu		X		n.a
N04316	Paraheptagyia	Pe	MO02	Peru		X		n.a
N04324	Parametriocnemus	P	SA15	Peru		X	X	OR359493

## Sheet: appendix 3
Appendix 3. Morphological measurements of the cephalic capsule of Limaya in μm.
Group	id	1	2	3	4	5	6	7	8	9	10	11	12	13	14	15	16	17	18	19	20	21	22	23	24	25	26
Peru	124	212.37	233.24	424.69	N	46	84.64	140.37	16	37.4	74.64	18.01	9.66	6.33	5.53	4.5	2.00206	26.47	5.42	N	58.4	19.31	87.57	14.62	6.17	4.5	3.88
Peru	128	220	228	419	38	51	86	130	16	36	70	13.19	9.21	6.56	5.45	5.28	2.04679	25.96	9.43	26.37	57.31	17.48	85.31	14.42	5.47	4.68	3.43
Peru	141	180.7	200.99	377.26	15.33	42	75.78	122.49	14.65	38.13	66.3	15.04	8.54	6.23	5.48	5.26	2.01461	20.71	3.45	N	49.64	18.35	74.28	13.9	4.01	3.91	2.82
Peru	572	192.38	217.9	395.06	13.12	41.11	86.84	N	18.73	37.19	74.66	18.2	8.91	6.22	4.99	4.49	2.15766	27.47	3.72	28.1	58.3	17.47	85.32	14.01	4.82	4.2	3.99
Peru	4032	214.28	247.99	465.45	29.25	52.63	99.54	136.58	17.3	38.18	81.81	16.39	9.04	6.84	4.86	4.52	2.08826	29	8.79	29.66	62.23	20.33	92.03	13.45	6.84	4.72	4.79
Peru	4033	195.54	227.5	416.52	29.25	48.94	98.3	128.52	16.94	41.2	75.4	18.09	9.28	6.7	5.67	5.6	2.15148	29.13	7.98	29.5	54.54	20.36	79.89	12.92	4.89	4.14	3.4
Ecuador	3127	252.12	319.95	511.71	30.99	54.89	106.61	174.92	22.15	50.61	100.53	16.2	14.32	12.63	11.33	7.44	2.74044	28.66	10.26	32.4	90.27	22.17	123.21	18.45	6.04	4.69	3.76
Ecuador	3128	256.22	329.02	555.96	33	58.03	104.31	175.32	19.35	50.5	95.89	16.6	13.1	11.46	10.35	5.7	#VALUE!	28.35	9.16	29.65	80.98	29.03	#VALUE!	16.98	6.63	5.58	N
Ecuador	3132	261.93	334.43	558.29	38.51	60.7	106.09	177.98	20.5	48.2	99.75	17.19	14.39	13.26	10.73	6.63	2.63939	31.33	11.36	N	82.56	26.01	113.84	15.09	5.8	4.73	5.66
Ecuador	3134	257.7	310.37	577.17	25.45	60.02	102.67	186.89	18.99	53.46	104.37	17.98	16.4	13.67	11.66	8.1	2.73048	31.1	10.17	31.19	84.29	22.94	115.16	15.36	6.38	4.79	4.34
Ecuador	3166	266.09	347.52	517.31	47	53.03	99.61	178.82	20.26	57.48	92.32	14.59	14.93	13.48	9.76	6.97	2.64846	21.6	13.81	25.9	84.078	24.75	115.824	16.33	7.16	4.5	3.756
Ecuador	3167	290	N	564	N	61	109	172	21	55	104	16	16	14	13	10	2.51509	23	13	35	85.84	25	119.97	17.8	6.8	5.51	4.02
Ecuador	3168	254	N	544	N	54	105	180	21	50	94	16	17	13	11	6	2.50814	25	12.1	33	84.75	24	118.54	18.02	6.6	5.15	4.02
Ecuador	3169	288	N	538	N	58	99	171	20	51	95	15.5	16.85	10.2	10.51	7.23	2.70542	21.86	7.9	30.1	85.24	28.97	116.36	16.5	5.79	4.99	3.84
Ecuador	3170	269	N	515	N	52.83	N	N	23.56	51.28	97.55	15.06	15.53	13.21	10.8	7.5	2.73907	N	11.09	N	89.82	24.61	123.02	17.6	6.89	5.03	3.68
The numbers in the heading correspond to the measures shown on figure 2, and "N" means with was not possible to take the measure.
